# Supplementary material for: Geographic range size and speciation in honeyeaters
Source: BMC Ecol Evol. 2022 Jun 29;22:86. doi: 10.1186/s12862-022-02041-6 (PMC9245323; doi:10.1186/s12862-022-02041-6)
Supplement: Supplementary file 2 — Additional file 2: Table S1. PGLS results (both TreePLtree and MCMCtree tree). Table S2. SEM results TreePL tree. Table S3. SEM results MCMCtree tree. Table S4. SEM results island vs. continental species TreePL tree. Table S5. SEM results island vs continental species MCMCtree tree. Table S6. INLA model results (bothTreePL tree and MCMCtree tree). TableS7. FiSSE results (TreePL tree). TableS8. FiSSE results (MCMCtree tree). Table S9. HiSSE results (TreePL tree). Table S10. HiSSE results (MCMCtree tree). Table S11. Honeyeater trait dataset. Table S12. Accession table, contianing the GenBank accession numbers and list of species and outgroups included in this study. Table S13. Simulated occurrence data for missing honeyeater species. [file 12862_2022_2041_MOESM2_ESM.xlsx]

## Sheet: Sheet 1
Additional tables
Table S1. PGLS results (both TreePL tree and MCMCtree tree)
Table S2. SEM results TreePL tree
Table S3. SEM results MCMCtree tree
Table S4. SEM results island vs continental species TreePL tree
Table S5. SEM results island vs continental species MCMCtree tree
Table S6. INLA model results (both TreePL tree and MCMCtree tree)
Table S7. FiSSE results (TreePL tree)
Table S8. FiSSE results (MCMCtree tree)
Table S9. HiSSE results (TreePL tree)
Table S10. HiSSE results (MCMCtree tree)
Table S11. Honeyeater trait dataset
Table S12. Accession table, contianing the GenBank accession numbers and list of species and outgroups included in this study
Table S13. Simulated occurrence data for missing honeyeater species

## Sheet: Table S1 - PGLS results
Results from PGLS models
TreePL tree
Response	Predictor	AIC	BIC	loglik	lambda	Value	Std.Error	t-value	p-value	Residual standard error
log_DR	log_RangeSize	-126.945	-101.138	71.4722	0.994836	0.0183661	0.00731849	2.50954	0.0129	0.286851
	MidLat					-0.0033319	0.00143131	-2.32788	0.021
	MidLon					-0.0003268	0.00082611	-0.395539	0.6929
	log_HWI					0.519081	0.17103	3.03502	0.0027
	log_BodySize					0.0004981	0.0610574	0.0081581	0.9935
log_DR	log_RangeShape	-128.643	-102.837	72.3214	0.994333	0.0438622	0.0179461	2.4441	0.0155	0.286511
	MidLat					-0.003586	0.00148435	-2.41585	0.0167
	MidLon					-0.0001689	0.00084078	-0.200837	0.841
	log_HWI					0.494551	0.171906	2.87687	0.0045
	log_BodySize					0.0011059	0.0610689	0.0181088	0.9856
log_DR	log_LonExtent	-125.143	-99.3367	70.5713	0.983474	0.0123235	0.0168771	0.730194	0.4662	0.281174
	MidLat					-0.0022661	0.00145776	-1.5545	0.1218
	MidLon					-0.0004608	0.00086613	-0.531983	0.5954
	log_HWI					0.525129	0.174173	3.01498	0.0029
	log_BodySize					-0.0052361	0.061267	-0.0854642	0.932
log_DR	log_LatExtent	-125.033	-99.2268	70.5164	0.984476	0.0125363	0.0150575	0.832558	0.4062	0.281752
	MidLat					-0.0024592	0.001506	-1.63293	0.1042
	MidLon					-0.0005577	0.00084576	-0.659413	0.5104
	log_HWI					0.530653	0.174059	3.0487	0.0026
	log_BodySize					-0.0063068	0.061285	-0.102909	0.9181
log_RangeSize	MidLon	530.201	552.818	-258.1	0.238835	-0.023537	0.0050361	-4.67363	<0.0001	0.948025
	MidLat					0.038053	0.0072304	5.26294	<0.0001
	log_HWI					0.179849	0.931094	0.193159	0.847
	log_BodySize					-0.545288	0.250283	-2.17869	0.0306
log_RangeShape	MidLon	165.193	187.811	-75.5967	0.275485	-5.28802	0.67638	-7.81813	<0.0001	0.37992
	MidLat					0.663817	0.0849906	7.81047	<0.0001
	log_HWI					0.878087	0.358532	2.44912	0.0152
	log_BodySize					-0.134094	0.102309	-1.31067	0.1916
HWI	MidLon	-465.149	-445.73	238.575	0.940408	-0.0008055	0.00036289	-2.21962	0.0276	0.107602
	MidLat					0.0036547	0.00055657	6.56647	<0.0001
	log_BodySize					-0.0096724	0.0248597	-0.389081	0.6977
BodySize	MidLon	-76.9604	-60.7516	43.4802	0.997222	0.0013504	0.00094212	1.43337	0.1534	0.344428
	MidLat					-0.0016728	0.00142341	-1.17517	0.2414
Looking at the influence of an island interaction term
Response	Coefficients	AIC	BIC	loglik	lambda	Value	Std.Error	t-value	p-value	Residual standard error
Log_DR	log_RangeSize	-144.551	-125.132	78.2755	0.993471	0.0403702	0.0111291	3.62745	0.0004	0.287675
	IslandsIsland					0.263705	0.0939566	2.80667	0.0055
	log_RangeSize:IslandsIsland					-0.0462118	0.0194775	-2.37257	0.0187
Log_DR	log_HWI	-155.384	-135.965	83.6918	0.974094	0.32029	0.175839	1.8215	0.0701	0.275074
	IslandsIsland					-0.615134	0.401153	-1.53342	0.1269
	log_HWI:IslandsIsland					0.494968	0.319898	1.54727	0.1235
log_DR	log_BodySize	-142.669	-123.25	77.3344	0.973945	0.0239419	0.0676082	0.354127	0.7236	0.280441
	IslandsIsland					0.116279	0.0854172	1.36131	0.175
	log_BodySize:IslandsIsland					-0.0870777	0.0595185	-1.46304	0.1451
Island species (n = 68)
Response	Coefficients	AIC	BIC	loglik	lambda	Value	Std.Error	t-value	p-value	Residual standard error
Log_DR	log_RangeSize	-35.9614	-27.2028	21.9807	0.980022	-0.0047871	0.0236165	-0.202701	0.84	0.312869
Log_DR	log_HWI	-49.693	-40.9344	28.8465	0.972194	1.08614	0.364864	2.97685	0.0041	0.289004
Log_DR	log_BodySize	-40.3926	-31.6339	24.1963	0.982918	-0.12548	0.0990396	-1.26697	0.2096	0.311374
log_RangeSize	log_HWI	145.935	154.694	-68.9674	0.0157086	-1.75204	1.46832	-1.19322	0.2371	0.676309
log_RangeSize	log_BodySize	151.211	159.97	-71.6057	0.0571779	-0.041464	0.221707	-0.187021	0.8522	0.690167
Continental species (n = 124)
Response	Coefficients	AIC	BIC	loglik	lambda	Value	Std.Error	t-value	p-value	Residual standard error
Log_DR	log_RangeSize	-61.5885	-50.3724	34.7942	0.995081	0.0480623	0.0118424	4.05848	0.0001	0.274794
Log_DR	log_HWI	-61.8734	-50.6574	34.9367	0.942254	0.290144	0.19793	1.46589	0.1453	0.261475
Log_DR	log_BodySize	-58.1766	-46.9605	33.0883	0.941477	0.026155	0.0871127	0.300243	0.7645	0.263439
log_RangeSize	log_HWI	303.285	314.501	-147.643	0.359221	2.68322	0.811558	3.30625	0.0012	0.853834
log_RangeSize	log_BodySize	308.09	319.306	-150.045	0.263592	-0.821077	0.280716	-2.92494	0.0041	0.841931
MCMCtree tree
Response	Predictor	AIC	BIC	loglik	lambda	Value	Std.Error	t-value	p-value	Residual standard error
log_DR	log_RangeSize	-134.053	-108.248	75.0267	1.00301	0.0192963	0.00622446	3.10007	0.0022	0.253413
	MidLat					-0.0031269	0.00131221	-2.38295	0.0182
	MidLon					-0.0004743	0.00076661	-0.618636	0.5369
	log_HWI					0.490516	0.16477	2.97698	0.0033
	log_BodySize					-0.001555	0.0593154	-0.0262157	0.9791
log_DR	log_RangeShape	-136.692	-110.887	76.3463	1.00457	0.0465969	0.0122327	3.80919	0.0002	0.253907
	MidLat					-0.0037963	0.00138288	-2.74522	0.0066
	MidLon					-0.0003903	0.00073954	-0.527696	0.5983
	log_HWI					0.485727	0.162111	2.99626	0.0031
	log_BodySize					-0.0054697	0.0588005	-0.093021	0.926
log_DR	log_LonExtent	-131.602	-105.796	73.8012	0.987742	0.0133158	0.0161217	0.825956	0.4099	0.247824
	MidLat					-0.0021509	0.00139943	-1.53697	0.126
	MidLon					-0.0006234	0.00083309	-0.748261	0.4552
	log_HWI					0.505276	0.170432	2.96468	0.0034
	log_BodySize					-0.0125636	0.0600474	-0.209228	0.8345
log_DR	log_LatExtent	-131.632	-105.826	73.8162	0.9899	0.0147473	0.0141309	1.04362	0.298	0.248651
	MidLat					-0.0024	0.00144382	-1.66224	0.0981
	MidLon					-0.0007419	0.0008124	-0.913284	0.3623
	log_HWI					0.511606	0.170151	3.00677	0.003
	log_BodySize					-0.0136962	0.0600626	-0.228031	0.8199
log_RangeSize	MidLon	537.645	560.263	-261.822	0.201711	-0.023263	0.0050414	-4.61437	<0.0001	0.924453
	MidLat					0.037108	0.0072662	5.10696	<0.0001
	log_HWI					0.010207	0.021585	0.472856	0.6369
	log_BodySize					-0.546212	0.249484	-2.18937	0.0298
log_RangeShape	MidLon	165.177	187.794	-75.5883	0.236335	-5.28152	0.676927	-7.8022	<0.0001	0.369253
	MidLat					0.666515	0.08483	7.85706	<0.0001
	log_HWI					0.878689	0.358367	2.45193	0.0151
	log_BodySize					-0.133443	0.102067	-1.3074	0.1927
log_HWI	MidLon	-464.154	-444.736	238.077	0.933318	-0.0007982	0.00036303	-2.19884	0.0291	0.096944
	MidLat					0.0036079	0.00055571	6.49236	<0.0001
	log_BodySize					-0.0105668	0.0248677	-0.42492	0.6714
BodySize	MidLon	-74.606	-58.3973	42.303	0.99775	0.0013262	0.00094197	1.40792	0.1608	0.305963
	MidLat					-0.0015224	0.0014295	-1.06496	0.2883
Looking at the influence of an island interaction term
Response	Coefficients	AIC	BIC	loglik	lambda	Value	Std.Error	t-value	p-value	Residual standard error
Log_DR	log_RangeSize	-150.007	-130.589	81.0037	0.994958	0.0367915	0.0111034	3.31353	0.0011	0.251526
	IslandsIsland					0.24082	0.0928155	2.59461	0.0102
	log_RangeSize:IslandsIsland					-0.0421417	0.0190348	-2.21393	0.028
log_DR	log_HWI	-161.323	-141.905	86.6617	0.97528	0.312716	0.172026	1.81784	0.0707	0.242626
	IslandsIsland					-0.610777	0.391412	-1.56044	0.1203
	log_HWI:IslandsIsland					0.48856	0.31184	1.5667	0.1189
log_DR	log_BodySize	-148.403	-128.984	80.2014	0.974686	0.0105578	0.0665143	0.15873	0.8741	0.247335
	IslandsIsland					0.0991158	0.0831168	1.19249	0.2346
	log_BodySize:IslandsIsland					-0.0763234	0.0582962	-1.30924	0.1921
Island species (n = 68)
Response	Coefficients	AIC	BIC	loglik	lambda	Value	Std.Error	t-value	p-value	Residual standard error
Log_DR	log_RangeSize	-37.3475	-28.5889	22.6737	0.971529	-0.0062342	0.0237657	-0.262319	0.7939	0.269892
Log_DR	log_HWI	-51.5771	-42.8185	29.7885	0.961943	1.1176	0.363472	3.07479	0.0031	0.248983
Log_DR	log_BodySize	-41.8165	-33.0579	24.9082	0.975116	-0.127016	0.0963457	-1.31833	0.1919	0.268135
log_RangeSize	log_HWI	145.937	154.696	-68.9687	0.0117678	-1.75111	1.46805	-1.19282	0.2372	0.675196
log_RangeSize	log_BodySize	151.219	159.978	-71.6095	0.0466167	-0.042471	0.221038	-0.192142	0.8482	0.686265
Continental species (n = 124)
Response	Coefficients	AIC	BIC	loglik	lambda	Value	Std.Error	t-value	p-value	Residual standard error
Log_DR	log_RangeSize	-65.4799	-54.2638	36.7399	1.00589	0.0482351	0.0110615	4.36062	<0.0001	0.268954
Log_DR	log_HWI	-65.0809	-53.8648	36.5404	0.950959	0.27929	0.19567	1.42735	0.156	0.255683
Log_DR	log_BodySize	-61.4478	-50.2317	34.7239	0.950255	0.0172837	0.0862797	0.200321	0.8416	0.257563
log_RangeSize	log_HWI	303.273	314.489	-147.636	0.34905	2.66761	0.810912	3.28964	0.0013	0.847527
log_RangeSize	log_BodySize	308.102	319.318	-150.051	0.256751	-0.812324	0.27969	-2.90437	0.0044	0.837805

## Sheet: Table S2 - SEM results TreePL
Results from phylogenetic Bayesian path analysis using the tree produced from the TreePL calibration method
Full model including both range shape and range size
Model details:
Formula: DR ~ RangeSize + RangeShape + HWI + BodySize + MidLat + MidLon + Islands + (1 | gr(phy, cov = A))
RangeSize ~ HWI + BodySize +MidLat + MidLon + Islands + (1 | gr(phy, cov = A))
RangeShape ~ HWI + BodySize + MidLat + MidLon + Islands + (1 | gr(phy, cov = A))
HWI ~ BodySize + MidLat + MidLon + Islands + (1 | gr(phy, cov = A))
BodySize ~ MidLat + MidLon + Islands + (1 | gr(phy, cov = A))
Data: dat (Number of observations: 192)
Population-Level Effects:
	Estimate	Est.Error	l-95% CI	u-95% CI	Rhat	Bulk_ESS	Tail_ESS
DR_Intercept	-1.06	0.21	-1.46	-0.66	1	4585	7899
RangeSize_Intercept	-0.73	0.08	-0.89	-0.56	1	11915	12834
RangeShape_Intercept	-0.45	0.08	-0.61	-0.29	1	12316	12110
HWI_Intercept	-0.08	0.51	-1.08	0.93	1	4155	6905
BodySize_Intercept	0.05	0.13	-0.2	0.3	1	12646	12854
DR_RangeSize	0.05	0.06	-0.06	0.16	1	7722	10649
DR_RangeShape	-0.04	0.06	-0.15	0.08	1	7822	11172
DR_HWI	0.2	0.03	0.14	0.27	1	4365	7011
DR_BodySize	-0.03	0.05	-0.12	0.07	1	6620	9696
DR_MidLat	-0.07	0.04	-0.14	0	1	6584	9409
DR_MidLon	0	0.03	-0.06	0.06	1	7903	10873
DR_Islands	-0.09	0.08	-0.24	0.07	1	8167	10060
RangeSize_HWI	-0.08	0.07	-0.21	0.06	1	4911	8572
RangeSize_BodySize	-0.01	0.08	-0.17	0.15	1	8170	11357
RangeSize_MidLat	0.36	0.06	0.25	0.47	1	6673	10738
RangeSize_MidLon	-0.25	0.05	-0.36	-0.15	1	8583	11607
RangeSize_Islands	1.13	0.1	0.92	1.33	1	10303	12498
RangeShape_HWI	0.07	0.07	-0.06	0.21	1	4258	7794
RangeShape_BodySize	0.14	0.08	-0.02	0.29	1	8105	10043
RangeShape_MidLat	0.45	0.06	0.33	0.56	1	6240	10046
RangeShape_MidLon	-0.41	0.05	-0.51	-0.31	1	8069	11044
RangeShape_Islands	0.7	0.1	0.49	0.9	1	10298	12290
HWI_BodySize	0.07	0.23	-0.4	0.48	1	2211	3614
HWI_MidLat	0.41	0.07	0.26	0.55	1	4674	7886
HWI_MidLon	-0.17	0.07	-0.31	-0.03	1	3407	7665
HWI_Islands	-0.04	0.14	-0.31	0.25	1	6291	10409
BodySize_MidLat	-0.12	0.04	-0.19	-0.04	1	17476	13549
BodySize_MidLon	0.17	0.04	0.1	0.24	1	19223	13377
BodySize_Islands	-0.09	0.09	-0.25	0.08	1	16311	13001
Model with range size
Model details:
Formula: DR ~ RangeSize + HWI + BodySize + MidLat + MidLon + Islands + (1 | gr(phy, cov = A))
RangeSize ~ HWI + BodySize + MidLat + MidLon + Islands + (1 | gr(phy, cov = A))
HWI ~ BodySize + MidLat + MidLon + Islands + (1 | gr(phy, cov = A))
BodySize ~ MidLat + MidLon + Islands + (1 | gr(phy, cov = A))
Data: dat (Number of observations: 192)
Population-Level Effects:
	Estimate	Est.Error	l-95% CI	u-95% CI	Rhat	Bulk_ESS	Tail_ESS
DR_Intercept	-1.07	0.2	-1.46	-0.66	1	4371	7373
RangeSize_Intercept	-0.72	0.08	-0.89	-0.56	1	19860	12154
HWI_Intercept	-0.07	0.52	-1.07	0.95	1	3838	6144
BodySize_Intercept	0.05	0.12	-0.18	0.28	1	11615	11801
DR_RangeSize	0.03	0.03	-0.04	0.1	1	7269	10438
DR_HWI	0.19	0.03	0.13	0.25	1	3941	7070
DR_BodySize	-0.02	0.05	-0.12	0.07	1	6075	8695
DR_MidLat	-0.07	0.03	-0.14	0	1	5461	9061
DR_MidLon	0	0.03	-0.05	0.06	1	6935	9482
DR_Islands	-0.08	0.07	-0.23	0.06	1	7120	10052
RangeSize_HWI	-0.08	0.07	-0.22	0.05	1	5258	10071
RangeSize_BodySize	0	0.09	-0.17	0.17	1	10242	12047
RangeSize_MidLat	0.37	0.06	0.25	0.48	1	8218	11534
RangeSize_MidLon	-0.26	0.05	-0.36	-0.15	1	13143	11541
RangeSize_Islands	1.12	0.11	0.91	1.33	1	18646	12959
HWI_BodySize	0.1	0.27	-0.47	0.57	1	1592	2366
HWI_MidLat	0.41	0.08	0.26	0.56	1	3789	6484
HWI_MidLon	-0.18	0.08	-0.33	-0.02	1	2830	6052
HWI_Islands	-0.04	0.15	-0.33	0.25	1	5547	9071
BodySize_MidLat	-0.12	0.03	-0.18	-0.05	1	16977	13844
BodySize_MidLon	0.17	0.03	0.11	0.23	1	17709	11650
BodySize_Islands	-0.09	0.08	-0.24	0.07	1	16220	13063
Model with range shape
Model details:
Formula: DR ~ RangeShape + HWI + BodySize + MidLat + MidLon + Islands + (1 | gr(phy, cov = A))
RangeShape ~ HWI + BodySize + MidLat + MidLon + Islands + (1 | gr(phy, cov = A))
HWI ~ BodySize + MidLat + MidLon + Islands + (1 | gr(phy, cov = A))
BodySize ~ MidLat + MidLon + Islands + (1 | gr(phy, cov = A))
Data: dat (Number of observations: 192)
Population-Level Effects:
	Estimate	Est.Error	l-95% CI	u-95% CI	Rhat	Bulk_ESS	Tail_ESS
DR_Intercept	-1.07	0.22	-1.52	-0.64	1	5637	7776
RangeShape_Intercept	-0.45	0.14	-0.73	-0.18	1	15869	11886
HWI_Intercept	-0.06	0.5	-1.03	0.94	1	4208	7411
BodySize_Intercept	0.03	0.13	-0.23	0.29	1	13920	11831
DR_RangeShape	0	0.04	-0.09	0.09	1	8442	11083
DR_HWI	0.21	0.04	0.13	0.28	1	3662	6340
DR_BodySize	-0.03	0.05	-0.13	0.08	1	7018	9696
DR_MidLat	-0.07	0.04	-0.15	0.01	1	6459	9202
DR_MidLon	0.01	0.03	-0.06	0.07	1	7831	10767
DR_Islands	-0.05	0.07	-0.2	0.1	1	7992	10578
RangeShape_HWI	0.06	0.08	-0.08	0.21	1	4644	7865
RangeShape_BodySize	0.12	0.12	-0.14	0.33	1	8062	8490
RangeShape_MidLat	0.45	0.06	0.32	0.58	1	8148	11020
RangeShape_MidLon	-0.41	0.06	-0.52	-0.29	1	11505	11249
RangeShape_Islands	0.72	0.12	0.49	0.95	1	18908	13403
HWI_BodySize	0.04	0.21	-0.38	0.43	1	2416	4897
HWI_MidLat	0.41	0.07	0.26	0.55	1	5061	7534
HWI_MidLon	-0.17	0.07	-0.31	-0.03	1	4245	7483
HWI_Islands	-0.02	0.14	-0.3	0.26	1	7055	10443
BodySize_MidLat	-0.12	0.04	-0.2	-0.03	1	19850	13063
BodySize_MidLon	0.18	0.04	0.1	0.26	1	19132	12640
BodySize_Islands	-0.04	0.1	-0.23	0.16	1	18045	13365

## Sheet: Table S3 - SEM results MCMCtree
Results from phylogenetic Bayesian path analysis using the tree produced from the MCMCtree calibrartion method
Full model with both range shape and range size
Model details:
Formula: DR ~ RangeSize + RangeShape + HWI + BodySize + MidLat + MidLon + Islands + (1 | gr(phy, cov = A))
RangeSize ~ HWI + BodySize +MidLat + MidLon + Islands + (1 | gr(phy, cov = A))
RangeShape ~ HWI + BodySize + MidLat + MidLon + Islands + (1 | gr(phy, cov = A))
HWI ~ BodySize + MidLat + MidLon + Islands + (1 | gr(phy, cov = A))
BodySize ~ MidLat + MidLon + Islands + (1 | gr(phy, cov = A))
Data: dat (Number of observations: 192)
Population-Level Effects:
	Estimate	Est.Error	l-95% CI	u-95% CI	Rhat	Bulk_ESS	Tail_ESS
DR_Intercept	-0.93	0.14	-1.2	-0.67	1	4519	6365
RangeSize_Intercept	-0.73	0.08	-0.89	-0.57	1	14164	12284
RangeShape_Intercept	-0.45	0.08	-0.61	-0.3	1	14845	12178
HWI_Intercept	-0.15	0.33	-0.8	0.5	1	3288	6064
BodySize_Intercept	0.09	0.09	-0.09	0.26	1	16943	12108
DR_RangeSize	0.04	0.06	-0.07	0.16	1	8609	10699
DR_RangeShape	0	0.06	-0.13	0.12	1	8219	11021
DR_HWI	0.18	0.04	0.11	0.25	1	3348	7247
DR_BodySize	-0.04	0.05	-0.14	0.07	1	6171	8771
DR_MidLat	-0.07	0.04	-0.14	0.01	1	6534	9022
DR_MidLon	-0.01	0.03	-0.07	0.05	1	8484	11219
DR_Islands	-0.07	0.08	-0.23	0.08	1	7060	10360
RangeSize_HWI	-0.07	0.07	-0.2	0.06	1	5516	9665
RangeSize_BodySize	-0.02	0.08	-0.18	0.14	1	9957	11542
RangeSize_MidLat	0.36	0.06	0.24	0.47	1	8613	10043
RangeSize_MidLon	-0.25	0.05	-0.35	-0.15	1	10506	9839
RangeSize_Islands	1.13	0.11	0.92	1.34	1	13800	11762
RangeShape_HWI	0.08	0.07	-0.05	0.21	1	5147	9332
RangeShape_BodySize	0.12	0.08	-0.04	0.27	1	9917	11221
RangeShape_MidLat	0.44	0.06	0.33	0.56	1	8260	11078
RangeShape_MidLon	-0.4	0.05	-0.5	-0.3	1	10351	10529
RangeShape_Islands	0.7	0.1	0.5	0.91	1	13731	11579
HWI_BodySize	0.14	0.31	-0.53	0.62	1	867	1303
HWI_MidLat	0.41	0.08	0.24	0.57	1	3190	5603
HWI_MidLon	-0.18	0.08	-0.34	-0.01	1	1528	2938
HWI_Islands	-0.04	0.15	-0.35	0.26	1	5788	9184
BodySize_MidLat	-0.11	0.04	-0.19	-0.04	1	20404	13535
BodySize_MidLon	0.17	0.03	0.1	0.24	1	20599	12805
BodySize_Islands	-0.1	0.08	-0.27	0.07	1	18404	11969
Model with range size
Model details:
Formula: DR ~ RangeSize + HWI + BodySize + MidLat + MidLon + Islands + (1 | gr(phy, cov = A))
RangeSize ~ HWI + BodySize + MidLat + MidLon + Islands + (1 | gr(phy, cov = A))
HWI ~ BodySize + MidLat + MidLon + Islands + (1 | gr(phy, cov = A))
BodySize ~ MidLat + MidLon + Islands + (1 | gr(phy, cov = A))
Data: dat (Number of observations: 192)
Population-Level Effects:
	Estimate	Est.Error	l-95% CI	u-95% CI	Rhat	Bulk_ESS	Tail_ESS
DR_Intercept	-0.93	0.14	-1.2	-0.64	1	4405	7431
RangeSize_Intercept	-0.73	0.08	-0.89	-0.57	1	24249	13159
HWI_Intercept	-0.15	0.33	-0.8	0.48	1	3460	6286
BodySize_Intercept	0.09	0.09	-0.08	0.26	1	15095	13013
DR_RangeSize	0.04	0.04	-0.05	0.12	1	9681	11154
DR_HWI	0.19	0.04	0.11	0.26	1	2737	6698
DR_BodySize	-0.04	0.06	-0.16	0.08	1	6337	9270
DR_MidLat	-0.07	0.04	-0.15	0	1	5876	9701
DR_MidLon	-0.01	0.03	-0.07	0.05	1	7451	10577
DR_Islands	-0.07	0.09	-0.24	0.1	1	7773	10116
RangeSize_HWI	-0.08	0.07	-0.2	0.06	1	5318	10168
RangeSize_BodySize	-0.02	0.08	-0.18	0.13	1	13238	12134
RangeSize_MidLat	0.36	0.06	0.25	0.48	1	9914	12547
RangeSize_MidLon	-0.25	0.05	-0.35	-0.15	1	16809	13206
RangeSize_Islands	1.13	0.11	0.92	1.34	1	20876	13678
HWI_BodySize	0.2	0.3	-0.5	0.67	1.01	679	1228
HWI_MidLat	0.42	0.08	0.25	0.57	1	3016	4624
HWI_MidLon	-0.2	0.08	-0.35	-0.02	1	1253	2368
HWI_Islands	-0.04	0.16	-0.34	0.27	1	5853	8966
BodySize_MidLat	-0.11	0.03	-0.18	-0.05	1	19349	13020
BodySize_MidLon	0.16	0.03	0.1	0.23	1	21612	13336
BodySize_Islands	-0.11	0.08	-0.27	0.04	1	21682	13981
Model with range shape
Model details
Formula: DR ~ RangeShape + HWI + BodySize + MidLat + MidLon + Islands + (1 | gr(phy, cov = A))
RangeShape ~ HWI + BodySize + MidLat + MidLon + Islands + (1 | gr(phy, cov = A))
HWI ~ BodySize + MidLat + MidLon + Islands + (1 | gr(phy, cov = A))
BodySize ~ MidLat + MidLon + Islands + (1 | gr(phy, cov = A))
Data: dat (Number of observations: 192)
Population-Level Effects:
	Estimate	Est.Error	l-95% CI	u-95% CI	Rhat	Bulk_ESS	Tail_ESS
DR_Intercept	-0.93	0.14	-1.2	-0.65	1	5027	7873
RangeShape_Intercept	-0.45	0.11	-0.68	-0.23	1	17245	11176
HWI_Intercept	-0.15	0.33	-0.79	0.49	1	3510	5749
BodySize_Intercept	0.06	0.1	-0.14	0.27	1	16548	11756
DR_RangeShape	0.01	0.05	-0.08	0.1	1	7903	10194
DR_HWI	0.2	0.04	0.12	0.28	1	2698	5708
DR_BodySize	-0.04	0.06	-0.15	0.08	1	6954	10564
DR_MidLat	-0.07	0.04	-0.16	0.01	1	6261	8343
DR_MidLon	0	0.04	-0.07	0.07	1	8408	11025
DR_Islands	-0.04	0.08	-0.2	0.11	1	8125	10363
RangeShape_HWI	0.07	0.07	-0.07	0.21	1	3739	9218
RangeShape_BodySize	0.09	0.12	-0.16	0.31	1	8720	10254
RangeShape_MidLat	0.45	0.06	0.32	0.57	1	8063	11041
RangeShape_MidLon	-0.4	0.06	-0.51	-0.29	1	12281	12802
RangeShape_Islands	0.73	0.12	0.49	0.96	1	19594	12869
HWI_BodySize	0.1	0.28	-0.5	0.54	1	800	1503
HWI_MidLat	0.4	0.08	0.24	0.56	1	3166	5714
HWI_MidLon	-0.18	0.08	-0.34	-0.02	1	1787	3686
HWI_Islands	-0.03	0.15	-0.33	0.27	1	6229	8687
BodySize_MidLat	-0.12	0.04	-0.2	-0.03	1	20007	11889
BodySize_MidLon	0.18	0.04	0.1	0.26	1	19587	12684
BodySize_Islands	-0.07	0.1	-0.26	0.13	1	18387	12503

## Sheet: Table S4 - SEM Is vs Con TreePL
TreePL tree: Models on island and continental species
Island species (n = 68)											Continental species (n = 124)
Response	Predictor	Estimate	Est.Error	l-95% CI	u-95% CI	Rhat	Bulk_ESS	Tail_ESS			Response	Predictor	Estimate	Est.Error	l-95% CI	u-95% CI	Rhat	Bulk_ESS	Tail_ESS
Speciation rate (logDR pl)	RangeSize	0.02	0.13	-0.24	0.28	1	6281	3134			Speciation rate (logDR pl)	RangeSize	0.16	0.05	0.05	0.27	1.01	1021	1744
	HWI	0.4	0.14	0.12	0.68	1	5875	2855				HWI	0.06	0.09	-0.13	0.25	1	556	910
	BodySize	-0.3	0.21	-0.7	0.12	1	4464	2940				BodySize	0.07	0.12	-0.17	0.3	1.01	464	1015
	MidLat	-0.07	0.19	-0.44	0.29	1	5630	3333				MidLat	-0.01	0.09	-0.2	0.16	1	605	973
	MidLon	-0.02	0.2	-0.4	0.36	1	5549	3039				MidLon	0.04	0.06	-0.06	0.16	1.01	787	1425
Response	Predictor	Estimate	Est.Error	l-95% CI	u-95% CI	Rhat	Bulk_ESS	Tail_ESS			Response	Predictor	Estimate	Est.Error	l-95% CI	u-95% CI	Rhat	Bulk_ESS	Tail_ESS
Range size	HWI	-0.16	0.14	-0.44	0.12	1	5165	2806			Range size	HWI	0.05	0.09	-0.14	0.23	1	4225	3319
	BodySize	0.07	0.23	-0.38	0.52	1	4598	3475				BodySize	-0.21	0.09	-0.38	-0.04	1	4128	3078
	MidLat	0.27	0.19	-0.12	0.64	1	4693	2809				MidLat	0.37	0.1	0.18	0.56	1	3449	3004
	MidLon	-0.25	0.2	-0.65	0.15	1	4349	3180				MidLon	-0.26	0.08	-0.41	-0.11	1	6433	3361
Response	Predictor	Estimate	Est.Error	l-95% CI	u-95% CI	Rhat	Bulk_ESS	Tail_ESS			Response	Predictor	Estimate	Est.Error	l-95% CI	u-95% CI	Rhat	Bulk_ESS	Tail_ESS
HWI	BodySize	-0.2	0.25	-0.72	0.29	1	2891	2995			HWI	BodySize	0.09	0.12	-0.13	0.33	1	1278	2225
	MidLat	0	0.18	-0.36	0.33	1	2915	2935				MidLat	0.52	0.09	0.35	0.69	1	1448	2174
	MidLon	0.11	0.18	-0.25	0.46	1	3255	2867				MidLon	-0.08	0.06	-0.21	0.04	1	1643	2247
Response	Predictor	Estimate	Est.Error	l-95% CI	u-95% CI	Rhat	Bulk_ESS	Tail_ESS			Response	Predictor	Estimate	Est.Error	l-95% CI	u-95% CI	Rhat	Bulk_ESS	Tail_ESS
Body size	MidLat	-0.11	0.19	-0.47	0.26	1	4825	2955			Body size	MidLat	-0.1	0.07	-0.23	0.04	1.02	258	639
	MidLon	0.22	0.19	-0.15	0.59	1	4560	3270				MidLon	0.02	0.04	-0.06	0.1	1	487	791
TreePL tree: SEM on island species and continental species
Island species full model:											Continental species full model:
Formula: DR ~ RangeSize + HWI + BodySize + MidLat + MidLon + (1 | gr(phy, cov = A))											Formula: DR ~ RangeSize + HWI + BodySize + MidLat + MidLon + (1 | gr(phy, cov = A))
RangeSize ~ HWI + BodySize + MidLat + MidLon + (1 | gr(phy, cov = A))											RangeSize ~ HWI + BodySize + MidLat + MidLon + (1 | gr(phy, cov = A))
HWI ~ BodySize + MidLat + MidLon + (1 | gr(phy, cov = A))											HWI ~ BodySize + MidLat + MidLon + (1 | gr(phy, cov = A))
BodySize ~ MidLat + MidLon + (1 | gr(phy, cov = A))											BodySize ~ MidLat + MidLon + (1 | gr(phy, cov = A))
Data: dat (Number of observations: 68)											Data: dat (Number of observations: 124)
Population-Level Effects:											Population-Level Effects:
	Estimate	Est.Error	l-95% CI	u-95% CI	Rhat	Bulk_ESS	Tail_ESS					Estimate	Est.Error	l-95% CI	u-95% CI	Rhat	Bulk_ESS	Tail_ESS
DR_Intercept	-0.95	0.2	-1.34	-0.55	1	3263	5272				DR_Intercept	-0.79	0.12	-1.03	-0.55	1	3223	5002
RangeSize_Intercept	0	0.08	-0.16	0.16	1	15035	7451				RangeSize_Intercept	0	0.06	-0.12	0.12	1	20149	7930
HWI_Intercept	-0.24	0.53	-1.28	0.81	1	2880	4745				HWI_Intercept	-0.12	0.33	-0.77	0.53	1	2615	4681
BodySize_Intercept	0.27	0.1	0.07	0.48	1	3567	5457				BodySize_Intercept	-0.27	0.06	-0.39	-0.15	1	4973	5684
DR_RangeSize	0.01	0.04	-0.07	0.09	1	5645	6636				DR_RangeSize	0.08	0.03	0.02	0.14	1	6629	7523
DR_HWI	0.31	0.04	0.23	0.4	1	3498	5254				DR_HWI	0.13	0.04	0.05	0.2	1	4278	5602
DR_BodySize	-0.24	0.09	-0.42	-0.05	1	3225	4860				DR_BodySize	0.07	0.06	-0.05	0.18	1	3717	6043
DR_MidLat	-0.04	0.05	-0.14	0.05	1	4142	5357				DR_MidLat	-0.04	0.04	-0.12	0.04	1	4693	6765
DR_MidLon	-0.06	0.05	-0.16	0.04	1	4031	5687				DR_MidLon	0.04	0.03	-0.01	0.09	1	5680	7478
RangeSize_HWI	-0.13	0.1	-0.32	0.07	1	6696	7005				RangeSize_HWI	-0.08	0.08	-0.24	0.09	1	6110	7724
RangeSize_BodySize	0	0.1	-0.19	0.2	1	9011	7960				RangeSize_BodySize	-0.25	0.09	-0.42	-0.06	1	8901	7890
RangeSize_MidLat	0.23	0.11	0.02	0.45	1	8769	7958				RangeSize_MidLat	0.44	0.08	0.29	0.6	1	8881	7921
RangeSize_MidLon	-0.27	0.11	-0.49	-0.05	1	8502	7771				RangeSize_MidLon	-0.25	0.06	-0.37	-0.12	1	19107	7288
HWI_BodySize	-0.15	0.3	-0.73	0.43	1	2655	4351				HWI_BodySize	0.18	0.24	-0.29	0.65	1	1785	3154
HWI_MidLat	0.01	0.12	-0.23	0.24	1	3959	5951				HWI_MidLat	0.55	0.09	0.37	0.72	1	3593	5977
HWI_MidLon	0.05	0.14	-0.22	0.32	1	3411	5628				HWI_MidLon	-0.08	0.06	-0.2	0.04	1	4904	6405
BodySize_MidLat	-0.11	0.03	-0.16	-0.05	1	5866	7056				BodySize_MidLat	-0.1	0.02	-0.15	-0.06	1	7887	7523
BodySize_MidLon	0.16	0.03	0.1	0.21	1	5638	6664				BodySize_MidLon	0.03	0.02	0	0.06	1	9240	8274

## Sheet: Table S5 - SEM I vs C MCMCtree
MCMCtree tree: Models on island and continental species
Island species (n = 68)											Continental species (n = 124)
Response	Predictor	Estimate	Est.Error	l-95% CI	u-95% CI	Rhat	Bulk_ESS	Tail_ESS			Response	Predictor	Estimate	Est.Error	l-95% CI	u-95% CI	Rhat	Bulk_ESS	Tail_ESS
Speciation rate (logDR MCMCtree tree)	RangeSize	-0.01	0.06	-0.14	0.12	1	1627	2833			Speciation rate (logDR MCMCtree tree)	RangeSize	0.13	0.06	0.01	0.25	1	864	1448
	HWI	0.24	0.08	0.07	0.39	1	1561	2689				HWI	0.07	0.1	-0.13	0.25	1	541	1103
	BodySize	-0.13	0.16	-0.44	0.18	1	1544	3001				BodySize	0.05	0.12	-0.19	0.28	1	534	977
	MidLat	0.01	0.11	-0.19	0.22	1	1399	2349				MidLat	0	0.1	-0.2	0.2	1	559	906
	MidLon	-0.17	0.11	-0.39	0.04	1	1538	2559				MidLon	0.03	0.06	-0.08	0.14	1	763	1328
Response	Predictor	Estimate	Est.Error	l-95% CI	u-95% CI	Rhat	Bulk_ESS	Tail_ESS			Response	Predictor	Estimate	Est.Error	l-95% CI	u-95% CI	Rhat	Bulk_ESS	Tail_ESS
Range size	HWI	-0.14	0.14	-0.42	0.13	1	5376	3000			Range size	HWI	0.04	0.1	-0.15	0.23	1	3290	2774
	BodySize	0.03	0.19	-0.35	0.4	1	2517	2744				BodySize	-0.21	0.09	-0.38	-0.04	1	3704	2501
	MidLat	0.24	0.18	-0.1	0.59	1	3323	2729				MidLat	0.38	0.1	0.19	0.57	1	2832	2642
	MidLon	-0.26	0.18	-0.61	0.11	1	3141	3059				MidLon	-0.26	0.08	-0.4	-0.11	1	4512	2680
Response	Predictor	Estimate	Est.Error	l-95% CI	u-95% CI	Rhat	Bulk_ESS	Tail_ESS			Response	Predictor	Estimate	Est.Error	l-95% CI	u-95% CI	Rhat	Bulk_ESS	Tail_ESS
HWI	BodySize	-0.2	0.23	-0.64	0.26	1	1726	2460			HWI	BodySize	0.09	0.11	-0.12	0.29	1	1064	2062
	MidLat	-0.01	0.16	-0.32	0.31	1	1632	2175				MidLat	0.53	0.09	0.36	0.7	1	1516	2221
	MidLon	0.1	0.17	-0.24	0.42	1	1819	2403				MidLon	-0.08	0.06	-0.2	0.04	1	1604	2689
Response	Predictor	Estimate	Est.Error	l-95% CI	u-95% CI	Rhat	Bulk_ESS	Tail_ESS			Response	Predictor	Estimate	Est.Error	l-95% CI	u-95% CI	Rhat	Bulk_ESS	Tail_ESS
Body size	MidLat	-0.09	0.08	-0.25	0.07	1	1466	2729			Body size	MidLat	-0.09	0.07	-0.23	0.05	1	273	714
	MidLon	0.1	0.09	-0.07	0.26	1	1377	2475				MidLon	0.01	0.04	-0.07	0.1	1	504	1133
MCMCtree tree: SEM on island species and continental species
Island species full model:											Continental species full model:
Formula: DR ~ RangeSize + HWI + BodySize + MidLat + MidLon + (1 | gr(phy, cov = A))											Formula: DR ~ RangeSize + HWI + BodySize + MidLat + MidLon + (1 | gr(phy, cov = A))
RangeSize ~ HWI + BodySize + MidLat + MidLon + (1 | gr(phy, cov = A))											RangeSize ~ HWI + BodySize + MidLat + MidLon + (1 | gr(phy, cov = A))
HWI ~ BodySize + MidLat + MidLon + (1 | gr(phy, cov = A))											HWI ~ BodySize + MidLat + MidLon + (1 | gr(phy, cov = A))
BodySize ~ MidLat + MidLon + (1 | gr(phy, cov = A))											BodySize ~ MidLat + MidLon + (1 | gr(phy, cov = A))
Data: dat (Number of observations: 68)											Data: dat (Number of observations: 124)
Population-Level Effects:											Population-Level Effects:
	Estimate	Est.Error	l-95% CI	u-95% CI	Rhat	Bulk_ESS	Tail_ESS					Estimate	Est.Error	l-95% CI	u-95% CI	Rhat	Bulk_ESS	Tail_ESS
DR_Intercept	-0.77	0.15	-1.07	-0.47	1	4224	4934				DR_Intercept	-0.78	0.11	-1.01	-0.55	1	2234	3681
RangeSize_Intercept	0	0.08	-0.16	0.16	1	21523	5389				RangeSize_Intercept	0	0.06	-0.12	0.12	1	18032	7838
HWI_Intercept	-0.31	0.39	-1.08	0.46	1	3054	4788				HWI_Intercept	-0.1	0.31	-0.71	0.51	1	1958	3481
BodySize_Intercept	0.27	0.09	0.1	0.45	1	10574	7074				BodySize_Intercept	-0.25	0.06	-0.37	-0.14	1	3097	4828
DR_RangeSize	0	0.04	-0.08	0.09	1	7308	6665				DR_RangeSize	0.09	0.03	0.02	0.15	1	4989	6797
DR_HWI	0.31	0.05	0.22	0.4	1	2229	4452				DR_HWI	0.12	0.04	0.03	0.2	1	2492	4407
DR_BodySize	-0.17	0.09	-0.35	0	1	5883	6300				DR_BodySize	0.06	0.06	-0.07	0.19	1	2559	4203
DR_MidLat	-0.02	0.05	-0.12	0.08	1	5671	6026				DR_MidLat	-0.03	0.04	-0.11	0.06	1	2993	5922
DR_MidLon	-0.1	0.06	-0.21	0.01	1	5318	6243				DR_MidLon	0.03	0.03	-0.02	0.09	1	4156	6662
RangeSize_HWI	-0.14	0.1	-0.34	0.05	1	9360	6791				RangeSize_HWI	-0.06	0.08	-0.22	0.11	1	4691	7076
RangeSize_BodySize	0.06	0.11	-0.16	0.28	1	12110	6668				RangeSize_BodySize	-0.25	0.09	-0.42	-0.08	1	7625	7691
RangeSize_MidLat	0.24	0.11	0.04	0.46	1	13307	6353				RangeSize_MidLat	0.44	0.08	0.28	0.59	1	6752	6706
RangeSize_MidLon	-0.29	0.11	-0.52	-0.07	1	12692	5549				RangeSize_MidLon	-0.25	0.06	-0.37	-0.13	1	15593	7370
HWI_BodySize	-0.14	0.3	-0.74	0.44	1	2984	3423				HWI_BodySize	0.22	0.26	-0.3	0.71	1	1071	1901
HWI_MidLat	0.01	0.13	-0.25	0.27	1	4540	5441				HWI_MidLat	0.54	0.1	0.35	0.74	1	2442	4194
HWI_MidLon	0.03	0.16	-0.28	0.33	1	3508	4493				HWI_MidLon	-0.08	0.07	-0.21	0.05	1	3311	5639
BodySize_MidLat	-0.1	0.06	-0.21	0	1	12643	6943				BodySize_MidLat	-0.1	0.02	-0.14	-0.06	1	5369	6564
BodySize_MidLon	0.23	0.06	0.12	0.34	1	12961	6373				BodySize_MidLon	0.03	0.02	-0.01	0.06	1	6811	7750

## Sheet: Table S6 - INLA results
Spatiophylogenetic models using R-INLA - Refer to R notebooks for further model information
TreePL tree
Response	Fixed effects	mean	sd	0.025quant	0.5quant	0.975quant	mode
log_DR	intercept	0.65	0.021	0.61	0.648	0.703	0.648
	log_RangeSize	0.022	0.009	0.004	0.022	0.039	0.022
	log_HWI	0.046	0.015	0.016	0.046	0.076	0.046
	log_BodySize	0.001	0.022	-0.043	0.001	0.045	0.001
	MidLat	-0.047	0.02	-0.089	-0.046	-0.01	-0.045
	MidLon	-0.002	0.014	-0.03	-0.003	0.027	0
MCMCtree tree
Response	Fixed effects	mean	sd	0.025quant	0.5quant	0.975quant	mode
log_DR	intercept	0.543	0.011	0.521	0.542	0.572	0.541
	log_RangeSize	0.019	0.009	0.001	0.019	0.036	0.019
	log_HWI	0.046	0.015	0.016	0.046	0.075	0.046
	log_BodySize	-0.001	0.022	-0.045	-0.001	0.042	-0.001
	MidLat	-0.043	0.019	-0.082	-0.042	-0.007	-0.042
	MidLon	-0.005	0.013	-0.031	-0.005	0.023	-0.005

## Sheet: Table S7 - FiSSE TreePL
FiSSE tests on the TreePL tree	tested in HiSSE
Want to test the influence of traits in driving speciation, this uses binary traits so I am testing the influence of each trait using a range of thresholds.
Trait	threshold	lambda0	lambda1	pval	$null_mean_diff	$null_sd	$nchanges_parsimony	$qpars
Range size	5000	6.02601	5.15565	0.248751	-0.0375318	1.10777	30	0.783577
testing small (lambda0) vs large ranges (lambda1) 0% 25% 50% 75% 100% 42.4 8530.0 78121.4 637886.1 7306701.0	8000	6.31972	5.00653	0.124875	-0.054138	1.06063	32	0.873633
	10000	6.14406	4.97265	0.141858	0.00517271	1.01893	39	1.35766
	20000	6.12392	4.88036	0.13986	-0.0610915	1.02128	39	1.34102
	50000	5.94654	4.82258	0.124875	-0.0496148	0.944386	44	1.70717
	80000	5.77319	4.85543	0.172827	0.00993291	0.91887	47	2.21828
	100000	5.96044	4.612	0.0579421	0.023097	0.892154	47	2.22112
	150000	5.7324	4.71628	0.146853	0.0147438	0.905756	48	2.18852
	500000	5.48013	4.86788	0.288711	-0.0222247	1.02944	40	1.34696
	1000000	5.31571	5.30758	0.474525	0.0402638	1.11688	27	0.698132
	2000000	5.20859	6.22353	0.707293	-0.00869752	1.40279	14	0.318286
Range size	8000-10000	5.30755	5.42549	0.545454	-0.0923651	1.55482	11	0.234606
testing the influence of small+large (lambda0) vs intermediate range size (lambda1) 0% 25% 50% 75% 100% 42.4 8530.0 78121.4 637886.1 7306701.0	8000-80000	5.32275	5.29097	0.489511	-0.0316461	0.949538	43	1.58193
	8000-650000	5.68698	4.97145	0.140859	-0.0424081	0.610542	63	9.99994
	8000-1000000	5.8915	4.91939	0.0699301	0.0278221	0.653304	56	9.99992
	10000-80000	5.33019	5.25398	0.477523	0.0362668	1.00219	38	1.15501
	10000-650000	5.65906	4.91533	0.0999001	0.0370338	0.599673	64	9.99994
	10000-1000000	5.83391	4.86534	0.0549451	0.0107856	0.616345	62	9.99995
	15000-80000	5.29976	5.37736	0.502498	0.0458064	1.08943	34	0.947243
	15000-650000	5.6024	4.95166	0.166833	-0.0160638	0.625732	64	8.62735
	15000-1000000	5.7612	4.8945	0.0859141	0.0151848	0.632451	62	9.99994
	﻿8531 - 637887	5.71299	4.91563	0.0809191	0.0180572	0.577726	65	9.99995
Latitudinal midpoint	2	5.93998	5.29413	0.36963	0.0641598	1.84222	6	0.123213
Testing low (lambda0) vs high latitude (lambda1) 0% 25% 50% 75% 100% 0.7 5.5 10.5 23.1 50.1	5	6.66251	5.0937	0.121878	-0.0339021	1.27764	20	0.462217
	7	5.36539	5.285	0.457543	0.0206882	1.1319	30	0.965562
	10	5.57341	5.07091	0.31968	0.0420512	1.08638	34	1.14081
	15	5.53489	5.02464	0.310689	0.0248196	1.03228	33	1.06679
	20	5.54441	4.82016	0.275724	0.0125457	1.1198	28	0.756794
	25	5.64893	4.22121	0.128871	0.00127085	1.22237	23	0.586419
	30	5.56192	3.92259	0.121878	-0.0456481	1.27655	19	0.457792
	40	5.38466	3.88388	0.265734	-0.000688883	1.79697	7	0.146003
	45	5.32281	3.69083	0.322677	0.0671545	2.79271	1	0.0197574
Hand-wing Index	14	2.89755	5.53402	0.987013	-0.0256324	1.39157	15	0.328444
Testing low (lambda0) vs high hand-wing index (lambda1) 0% 25% 50% 75% 100% 9.6 16.1 18.6 20.3 33.9	15.5	3.7999	5.68799	0.953047	0.0149718	1.14512	27	0.730065
	16.5	4.26618	5.73509	0.912088	0.0360641	1.02195	37	1.10726
	17.5	5.26388	5.34808	0.535465	-0.000494635	1.02235	38	1.27312
	18.5	5.11377	5.5027	0.637363	0.0207054	1.02178	40	1.41239
	19	5.38132	5.22049	0.420579	0.0535513	0.935527	43	1.50825
	20	5.31049	5.32383	0.496503	0.0441456	1.06963	36	1.06715
	21	5.2894	5.40606	0.536463	0.00646083	1.16086	25	0.649136
	23.5	5.26337	5.7524	0.606394	-0.0149276	1.35038	17	0.383327
	25	5.39075	4.16774	0.274725	0.00111456	1.57202	10	0.209333
Body size	8	7.90487	5.23074	0.074945	0.0040121	1.84406	6	0.121453
Testing small (lambda0) vs large body size (lambda1) 0% 25% 50% 75% 100% 6.0 12.7 21.5 44.9 225.1	10	6.33021	5.22196	0.265734	0.0624914	1.48316	14	0.307484
	12.5	6.86695	4.81104	0.038961	0.0124081	1.17609	24	0.625463
	15	6.69822	4.58941	0.0549451	-0.00577733	1.35322	17	0.416238
	20	6.31891	4.48193	0.0789211	-0.0435894	1.25249	21	0.533049
	30	5.63124	4.77419	0.245754	0.0392232	1.19186	23	0.579183
	40	5.39201	5.11574	0.441558	-0.0287311	1.3419	18	0.430045
	50	5.2055	5.66976	0.575425	0.0704431	1.39953	15	0.334031
	75	5.28548	5.51609	0.555445	-0.00201051	1.51433	11	0.248769
	150	5.33793	4.20426	0.356643	-0.0554951	2.01748	4	0.0801122
LonExtent	100	6.07879	5.26335	0.320679	0.0986141	1.49038	12	0.255939
testing short (lambda0) vs wide longitudinal extent of ranges (lambda1) 0% 25% 50% 75% 100% 13.7 347.8 915.5 2278.7 3677.4	150	6.40141	5.15157	0.16983	-0.0327044	1.17946	23	0.562502
	350	5.99235	5.0883	0.181818	0.0198136	1.01045	39	1.25562
	500	5.56237	5.16548	0.283716	0.00842916	0.681646	50	9.99993
	750	5.70506	4.99728	0.154845	-0.0175478	0.678894	54	9.99992
	1000	5.60304	5.00695	0.205794	-0.0167135	0.635182	57	9.99994
	1500	5.69535	4.69316	0.105894	0.0043171	0.811348	52	3.2533
	2000	5.55757	4.76595	0.213786	-0.0339511	0.911146	47	1.77012
	2500	5.31966	5.29192	0.505494	-0.047066	1.12919	31	0.843844
	3000	5.18887	6.33572	0.774226	-0.0786379	1.36717	17	0.394751
Range shape	5	6.14512	5.14815	0.220779	0.00619626	1.1645	28	0.70631
Testing uniform (lambda0) vs disjunct ranges (lambda1) 0% 25% 50% 75% 100% 1.3 7.3 14.5 37.1 348.6	7	6.19953	5.0354	0.148851	0.0342179	1.07957	35	1.02798
	10	6.06919	4.87136	0.113886	0.0175242	0.95964	41	1.42008
	12.5	5.94961	4.77675	0.112887	-0.0101925	0.920291	46	1.97304
	15	5.83253	4.75103	0.118881	0.00196416	0.850313	48	2.53775
	20	5.55959	4.80001	0.251748	-0.026182	1.00675	38	1.26764
	30	5.46157	4.91783	0.332667	-0.0310416	1.07796	34	0.969156
	40	5.37708	5.10318	0.418581	-0.0197747	1.09099	31	0.848322
	50	5.35904	5.15458	0.424575	0.0338406	1.0878	30	0.81108
	100	5.23489	6.08201	0.68032	-0.0591929	1.42852	14	0.309854
	200	5.37759	3.85878	0.234765	-0.0398135	1.69429	8	0.164745
Islands Testing islands (lambda0) vs continents (lambda1) Following two different defintions of islands	Australia (no tas) vs everything else	5.50068	5.00369	0.356643	-0.00532536	1.12216	31	0.878646
	Aus+Tas+NG vs everything else	6.46574	4.68288	0.0489511	0.0289325	1.1643	27	0.705621

## Sheet: Table S8 - FiSSE MCMCtree
FiSSE tests on the MCMCtree tree	tested in HiSSE
Want to test the influence of traits in driving speciation, this uses binary traits so I am testing the influence of each trait using a range of thresholds.
Trait	threshold	lambda0	lambda1	pval	$null_mean_diff	$null_sd	$nchanges_parsimony	$qpars
Range size	5000	4.60084	4.01678	0.266733	0.000543568	0.836754	30	0.616604
testing small (lambda0) vs large ranges (lambda1) 0% 25% 50% 75% 100% 42.4 8530.0 78121.4 637886.1 7306701.0	8000	4.81984	3.91001	0.141858	0.0270232	0.825855	32	0.690563
	10000	4.71231	3.88069	0.160839	-0.0300995	0.751084	39	1.06997
	20000	4.68189	3.82382	0.151848	-0.0186144	0.770802	39	1.05806
	50000	4.56052	3.78315	0.174825	-0.0285032	0.717492	44	1.3186
	80000	4.43706	3.80944	0.20979	-0.00602519	0.679033	47	1.70885
	100000	4.58529	3.62103	0.0669331	0.0353722	0.658284	47	1.70928
	150000	4.41886	3.70041	0.170829	-0.0198507	0.669494	48	1.69107
	500000	4.24026	3.80821	0.288711	-0.0136659	0.755054	40	1.05329
	1000000	4.12021	4.13787	0.526474	-0.0393788	0.849455	27	0.552736
	2000000	4.04272	4.81576	0.697303	0.0432617	1.06554	14	0.252755
Range size	8000-10000	4.11418	4.27242	0.539461	0.00471505	1.10708	11	0.18546
testing the influence of small+large (lambda0) vs intermediate range size (lambda1) 0% 25% 50% 75% 100% 42.4 8530.0 78121.4 637886.1 7306701.0	8000-80000	4.13191	4.09931	0.461539	0.0398123	0.730884	43	1.21992
	8000-650000	4.38304	3.88424	0.150849	-0.0123367	0.452083	63	9.99995
	8000-1000000	4.53131	3.84405	0.0589411	0.0531234	0.484489	56	9.99994
	10000-80000	4.14208	4.05171	0.445554	0.0159494	0.766033	38	0.902935
	10000-650000	4.37123	3.83626	0.128871	-0.00956036	0.450353	64	9.99993
	10000-1000000	4.49932	3.7983	0.0669331	-0.0203876	0.45901	62	9.99995
	15000-80000	4.11594	4.15494	0.515485	-0.00442553	0.775629	34	0.74384
	15000-650000	4.32455	3.86984	0.185814	-0.0101602	0.460747	64	8.18432
	15000-1000000	4.4401	3.8256	0.0979021	0.00614423	0.465583	62	9.99993
	﻿8531 - 637887	4.40181	3.84469	0.0979021	0.00057593	0.457843	65	9.99996
Latitudinal midpoint	2	4.58767	4.10827	0.388611	-0.00396863	1.42202	6	0.0930045
Testing low (lambda0) vs high latitude (lambda1) 0% 25% 50% 75% 100% 0.7 5.5 10.5 23.1 50.1	5	5.13871	3.95708	0.11988	0.00842927	0.95275	20	0.365817
	7	4.16159	4.10125	0.466533	0.0153505	0.81992	30	0.749179
	10	4.31998	3.93844	0.328671	-0.0221293	0.801472	34	0.874863
	15	4.2774	3.9208	0.328671	0.028173	0.807312	33	0.815378
	20	4.27777	3.79141	0.302697	-0.00232268	0.843817	28	0.595713
	25	4.35289	3.37309	0.146853	0.0373497	0.906805	23	0.46188
	30	4.29856	3.13791	0.124875	-0.0411961	0.935884	19	0.359785
	40	4.1734	3.10357	0.238761	0.040267	1.29917	7	0.115483
	45	4.12976	2.87997	0.354645	-0.105546	2.17291	1	0.0156316
Hand-wing Index	14	2.30166	4.28885	0.986014	0.00233832	1.04609	15	0.259813
Testing low (lambda0) vs high hand-wing index (lambda1) 0% 25% 50% 75% 100% 9.6 16.1 18.6 20.3 33.9	15.5	3.01224	4.39739	0.941059	-0.0182504	0.861374	27	0.578935
	16.5	3.33887	4.43814	0.917083	-0.0344501	0.761237	37	0.876157
	17.5	4.10199	4.13748	0.499501	0.00964551	0.781103	38	0.986911
	18.5	3.9771	4.26054	0.641359	0.0136575	0.727626	40	1.10062
	19	4.15601	4.07738	0.452547	0.00794872	0.734953	43	1.13621
	20	4.10559	4.16724	0.499501	0.0595122	0.776303	36	0.832607
	21	4.08661	4.25819	0.548451	0.00760302	0.867966	25	0.500582
	23.5	4.07159	4.56751	0.646354	-0.0293731	1.03295	17	0.30406
	25	4.1669	3.46842	0.324675	-0.00406287	1.19492	10	0.165561
Body size	8	6.07585	4.06026	0.0779321	9.88709e-05	1.41992	6	0.0960884
Testing small (lambda0) vs large body size (lambda1) 0% 25% 50% 75% 100% 6.0 12.7 21.5 44.9 225.1	10	4.85566	4.05667	0.278721	-0.0148717	1.06932	14	0.241798
	12.5	5.27339	3.75044	0.03996	0.00132663	0.9108	24	0.489184
	15	5.18494	3.56712	0.044955	-0.0299199	1.01049	17	0.327177
	20	4.92262	3.46091	0.0469531	-0.0133111	0.897396	21	0.417158
	30	4.40407	3.64467	0.216783	0.0141875	0.907863	23	0.456426
	40	4.215	3.88878	0.402597	0.0369062	1.00103	18	0.339122
	50	4.06959	4.29852	0.559441	-0.00479577	1.05351	15	0.263821
	75	4.12907	4.08253	0.480519	0.0227114	1.17607	11	0.195498
	150	4.14482	3.10951	0.312687	-0.0660255	1.52525	4	0.0634016
LonExtent	100	4.62475	4.08981	0.344655	0.0218545	1.12577	12	0.203033
testing short (lambda0) vs wide longitudinal extent of ranges (lambda1) 0% 25% 50% 75% 100% 13.7 347.8 915.5 2278.7 3677.4	150	4.87581	4.01059	0.18981	-0.0151993	0.898068	23	0.439591
	350	4.59591	3.9657	0.236763	0.00333124	0.773379	39	1.00076
	500	4.27239	4.03376	0.323676	-0.00123176	0.513594	50	9.99994
	750	4.38898	3.90766	0.167832	0.00225891	0.488003	54	9.99993
	1000	4.33209	3.90093	0.197802	0.0125505	0.480836	57	9.99994
	1500	4.41186	3.65278	0.10989	0.0234985	0.618726	52	2.5122
	2000	4.31122	3.69953	0.195804	0.0294937	0.703412	47	1.35326
	2500	4.12935	4.09769	0.467533	0.0173842	0.796994	31	0.664872
	3000	4.02781	4.90041	0.759241	0.0200524	1.01075	17	0.311983
Range shape	5	4.68829	4.01024	0.226773	0.0492677	0.863422	28	0.556604
Testing uniform (lambda0) vs disjunct ranges (lambda1) 0% 25% 50% 75% 100% 1.3 7.3 14.5 37.1 348.6	7	4.72905	3.93238	0.170829	-0.00132996	0.785219	35	0.807572
	10	4.65571	3.81081	0.146853	0.00681558	0.739958	41	1.10827
	12.5	4.5763	3.73989	0.133866	-0.0287354	0.689734	46	1.47168
	15	4.48144	3.73391	0.137862	0.0211456	0.65468	48	1.9441
	20	4.29186	3.76971	0.258741	0.00975835	0.741379	38	0.989434
	30	4.21989	3.86306	0.343656	-0.0278786	0.790734	34	0.764355
	40	4.15567	4.0142	0.400599	0.0507768	0.834512	31	0.669125
	50	4.14105	4.05967	0.458541	-0.0206952	0.839457	30	0.639921
	100	4.06484	4.68785	0.68032	-0.028751	1.0722	14	0.244875
	200	4.17197	3.00266	0.227772	-0.0308356	1.26221	8	0.130407
Islands Testing islands (lambda0) vs continents (lambda1) Following two different defintions of islands	Australia (no tas) vs everything else	4.24655	3.91776	0.365634	0.00485422	0.812411	31	0.689835
	Aus+Tas+NG vs everything else	4.93661	3.67721	0.0579421	0.0317411	0.848542	27	0.561882

## Sheet: Table S9 - HiSSE TreePL
HiSSE models - TreePL tree
Testing the influence of small vs large ranges with a cut-off of 100 000 km2
model details	lnL	AIC	AICc	delta AIC	weights
HiSSE: q’s equal	-54.3094	126.619	127.608	10.5613	0.003
HiSSE: ε’s equal, q’s equal	-54.3087	120.617	121.071	4.5598	0.0674982
HiSSE: t0A=t1A=t0B, ε0A=ε1A=ε0B, q’s equal	-64.3077	138.615	138.938	22.5578	<0.001
HiSSE: t0A=t1A=t0B, ε’s equal, q’s equal	-64.3098	136.62	136.834	20.5621	<0.001
HiSSE: q0B1B=0, q1B0B=0, all other q’s equal	-51.4951	120.99	121.979	4.9327	0.0560167
HiSSE: ε’s equal, q0B1B=0, q1B0B=0, all other q’s equal	-52.0288	116.058	116.512	0	0.659842
HiSSE: t0A=t1A=t0B, ε0A=ε1A=ε0B, q0B1B=0,q1B0B=0, all other q’s equal	-62.7066	135.413	135.736	19.3555	<0.001
HiSSE: t0A=t1A=t0B, ε’s equal, q0B1B=0, q1B0B=0, all other q’s equal	-62.707	133.414	133.628	17.3564	<0.001
HiSSE: t0A=t0B, ε0A=ε0B, q’s equal	-62.0518	138.104	138.712	22.046	<0.001
HiSSE: t0A=t0B, ε’s equal, q’s equal	-61.8612	133.722	134.045	17.6648	<0.001
HiSSE: t0A=t0B, ε0A=ε0B, q0B1B=0, q1B0B=0, all other q’s equal	-63.3682	140.736	141.345	24.6788	<0.001
HiSSE: t0A=t0B, ε’s equal, q0B1B=0, q1B0B=0, all other q’s equal	-60.0407	130.081	130.404	14.0238	0.00059458
HiSSE: t0A=t1A, ε0A=ε1A, q’s equal	-59.5575	133.115	133.724	17.0575	<0.001
HiSSE: t0A=t1A, ε’s equal, q’s equal	-59.569	129.138	129.46	13.0803	0.000952991
HiSSE: t0A=t1A, ε0A=ε1A, q0B1B=0, q1B0B=0, all other q’s equal	-55.589	125.178	125.787	9.1203	0.00690227
HiSSE: t0A=t1A, ε’s equal, q0B1B=0, q1B0B=0, all other q’s equal	-55.5968	121.194	121.516	5.136	0.0506025
CID-2: q’s equal	-59.5699	129.14	129.462	13.0822	0.000952086
CID-4: q’s equal	-53.5307	125.061	126.05	9.0039	0.0073159
CID-4: ε’s equal, q’s equal	-53.5563	119.113	119.567	3.055	0.143237
CID-2: ε’s, q’s equal	-59.6867	127.373	127.587	11.3158	0.00230274
Testing the influence of islands (continents are classified as species ranging on Aus+Tas+NG)
model details	lnL	AIC	AICc	delta AIC	weights
HiSSE: q’s equal	-24.1023	66.2047	67.1937	34.5121	<0.001
HiSSE: ε’s equal, q’s equal	-24.7528	61.5056	61.9597	29.8131	<0.001
HiSSE: t0A=t1A=t0B, ε0A=ε1A=ε0B, q’s equal	-28.4868	66.9735	67.2961	35.281	<0.001
HiSSE: t0A=t1A=t0B, ε’s equal, q’s equal	-28.6349	65.2698	65.4837	33.5773	<0.001
HiSSE: q0B1B=0, q1B0B=0, all other q’s equal	-9.84614	37.6923	38.6813	5.99974	0.0473985
HiSSE: ε’s equal, q0B1B=0, q1B0B=0, all other q’s equal	-9.84627	31.6925	32.1466	0	0.9519
HiSSE: t0A=t1A=t0B, ε0A=ε1A=ε0B, q0B1B=0,q1B0B=0, all other q’s equal	-28.1978	66.3955	66.7181	34.703	<0.001
HiSSE: t0A=t1A=t0B, ε’s equal, q0B1B=0, q1B0B=0, all other q’s equal	-28.1952	64.3903	64.6043	32.6978	<0.001
HiSSE: t0A=t0B, ε0A=ε0B, q’s equal	-27.3167	68.6335	69.2422	36.9409	<0.001
HiSSE: t0A=t0B, ε’s equal, q’s equal	-27.3165	64.6331	64.9557	32.9406	<0.001
HiSSE: t0A=t0B, ε0A=ε0B, q0B1B=0, q1B0B=0, all other q’s equal	-18.2968	50.5936	51.2023	18.9011	<0.001
HiSSE: t0A=t0B, ε’s equal, q0B1B=0, q1B0B=0, all other q’s equal	-18.2962	46.5924	46.915	14.8999	0.000553505
HiSSE: t0A=t1A, ε0A=ε1A, q’s equal	-27.1266	68.2533	68.862	36.5607	<0.001
HiSSE: t0A=t1A, ε’s equal, q’s equal	-27.1268	64.2535	64.5761	32.561	<0.001
HiSSE: t0A=t1A, ε0A=ε1A, q0B1B=0, q1B0B=0, all other q’s equal	-23.7647	61.5293	62.138	29.8368	<0.001
HiSSE: t0A=t1A, ε’s equal, q0B1B=0, q1B0B=0, all other q’s equal	-23.7639	57.5277	57.8503	25.8352	<0.001
CID-2: q’s equal	-27.1317	64.2634	64.586	32.5709	<0.001
CID-4: q’s equal	-19.4587	56.9174	57.9064	25.2248	<0.001
CID-4: ε’s equal, q’s equal	-19.4157	50.8315	51.2856	19.139	<0.001
CID-2: ε’s, q’s equal	-27.1302	62.2605	62.4744	30.5679	<0.001
Testing the influence of intermediate ranges, classified as 8 531 km2 - 637 887 km2
model details	lnL	AIC	AICc	delta AIC	weights
HiSSE: q’s equal	-55.4859	128.972	129.961	7.7994	0.0133
HiSSE: ε’s equal, q’s equal	-55.5467	123.093	123.547	1.9211	0.251
HiSSE: t0A=t1A=t0B, ε0A=ε1A=ε0B, q’s equal	-66.1243	142.249	142.571	21.0763	<0.001
HiSSE: t0A=t1A=t0B, ε’s equal, q’s equal	-66.118	140.236	140.45	19.0637	<0.001
HiSSE: q0B1B=0, q1B0B=0, all other q’s equal	-58.3993	134.798	135.787	13.6262	0.000722
HiSSE: ε’s equal, q0B1B=0, q1B0B=0, all other q’s equal	-58.3469	128.694	129.148	7.5215	0.0153
HiSSE: t0A=t1A=t0B, ε0A=ε1A=ε0B, q0B1B=0,q1B0B=0, all other q’s equal	-65.7108	141.422	141.744	20.2492	<0.001
HiSSE: t0A=t1A=t0B, ε’s equal, q0B1B=0, q1B0B=0, all other q’s equal	-65.7113	139.423	139.637	18.2503	<0.001
HiSSE: t0A=t0B, ε0A=ε0B, q’s equal	-59.2546	132.509	133.118	11.337	0.00227
HiSSE: t0A=t0B, ε’s equal, q’s equal	-59.2555	128.511	128.834	7.3388	0.0167
HiSSE: t0A=t0B, ε0A=ε0B, q0B1B=0, q1B0B=0, all other q’s equal	-59.0432	132.087	132.695	10.9142	0.0028
HiSSE: t0A=t0B, ε’s equal, q0B1B=0, q1B0B=0, all other q’s equal	-59.0254	128.051	128.373	6.8785	0.0211
HiSSE: t0A=t1A, ε0A=ε1A, q’s equal	-61.5721	137.144	137.753	15.9718	<0.001
HiSSE: t0A=t1A, ε’s equal, q’s equal	-55.5862	121.172	121.495	0	0.657
HiSSE: t0A=t1A, ε0A=ε1A, q0B1B=0, q1B0B=0, all other q’s equal	-62.9849	139.97	140.578	18.7975	<0.001
HiSSE: t0A=t1A, ε’s equal, q0B1B=0, q1B0B=0, all other q’s equal	-62.772	135.544	135.867	14.3718	<0.001
CID-2: q’s equal	-61.7696	133.539	133.862	12.367	0.00135
CID-4: q’s equal	-58.4541	134.908	135.897	13.7359	0.000683
CID-4: ε’s equal, q’s equal	-58.4781	128.956	129.41	7.784	0.0134
CID-2: ε’s, q’s equal	-61.797	131.594	131.808	10.4216	0.00358
Testing the influence of intermediate ranges, classified as 8 000-1 000 000 km2
model details	lnL	AIC	AICc	delta AIC	weights
HiSSE: q’s equal	-60.7814	139.563	140.552	14.4375	0.000503997
HiSSE: ε’s equal, q’s equal	-64.6931	141.386	141.84	16.2608	<0.001
HiSSE: t0A=t1A=t0B, ε0A=ε1A=ε0B, q’s equal	-65.7479	141.496	141.818	16.3704	<0.001
HiSSE: t0A=t1A=t0B, ε’s equal, q’s equal	-65.7477	139.495	139.709	14.3701	0.000521271
HiSSE: q0B1B=0, q1B0B=0, all other q’s equal	-60.2661	138.532	139.521	13.4067	0.000843846
HiSSE: ε’s equal, q0B1B=0, q1B0B=0, all other q’s equal	-60.5986	133.197	133.651	8.0718	0.0121541
HiSSE: t0A=t1A=t0B, ε0A=ε1A=ε0B, q0B1B=0,q1B0B=0, all other q’s equal	-65.4588	140.918	141.24	15.7923	<0.001
HiSSE: t0A=t1A=t0B, ε’s equal, q0B1B=0, q1B0B=0, all other q’s equal	-65.4579	138.916	139.13	13.7905	0.000696501
HiSSE: t0A=t0B, ε0A=ε0B, q’s equal	-60.6303	135.261	135.869	10.1352	0.00433172
HiSSE: t0A=t0B, ε’s equal, q’s equal	-60.5716	131.143	131.466	6.0178	0.0339424
HiSSE: t0A=t0B, ε0A=ε0B, q0B1B=0, q1B0B=0, all other q’s equal	-57.561	129.122	129.731	3.9966	0.0932482
HiSSE: t0A=t0B, ε’s equal, q0B1B=0, q1B0B=0, all other q’s equal	-57.5627	125.125	125.448	0	0.687845
HiSSE: t0A=t1A, ε0A=ε1A, q’s equal	-61.5536	137.107	137.716	11.9818	0.00172058
HiSSE: t0A=t1A, ε’s equal, q’s equal	-61.5611	133.122	133.445	7.9968	0.0126185
HiSSE: t0A=t1A, ε0A=ε1A, q0B1B=0, q1B0B=0, all other q’s equal	-61.6726	137.345	137.954	12.2197	0.00152762
HiSSE: t0A=t1A, ε’s equal, q0B1B=0, q1B0B=0, all other q’s equal	-62.0083	134.017	134.339	8.8912	0.00806847
CID-2: q’s equal	-63.5721	137.144	137.467	12.0188	0.00168905
CID-4: q’s equal	-58.2873	134.575	135.564	9.4493	0.00610382
CID-4: ε’s equal, q’s equal	-58.4218	128.844	129.298	3.7183	0.10717
CID-2: ε’s, q’s equal	-61.8242	131.649	131.862	6.5231	0.0263644
Testing the influence of intermediate ranges, classified as 10,000-1,000,000km2
model details	lnL	AIC	AICc	delta AIC	weights
HiSSE: q’s equal	-61.3394	140.679	141.668	20.5468	<0.001
HiSSE: ε’s equal, q’s equal	-55.0182	122.036	122.49	1.9045	0.24389
HiSSE: t0A=t1A=t0B, ε0A=ε1A=ε0B, q’s equal	-65.8802	141.76	142.083	21.6284	<0.001
HiSSE: t0A=t1A=t0B, ε’s equal, q’s equal	-65.8793	139.759	139.972	19.6267	<0.001
HiSSE: q0B1B=0, q1B0B=0, all other q’s equal	-57.415	132.83	133.819	12.6982	0.00110503
HiSSE: ε’s equal, q0B1B=0, q1B0B=0, all other q’s equal	-57.8195	127.639	128.093	7.5071	0.0148117
HiSSE: t0A=t1A=t0B, ε0A=ε1A=ε0B, q0B1B=0,q1B0B=0, all other q’s equal	-65.3841	140.768	141.091	20.6363	<0.001
HiSSE: t0A=t1A=t0B, ε’s equal, q0B1B=0, q1B0B=0, all other q’s equal	-65.389	138.778	138.992	18.6461	<0.001
HiSSE: t0A=t0B, ε0A=ε0B, q’s equal	-61.4267	136.853	137.462	16.7214	<0.001
HiSSE: t0A=t0B, ε’s equal, q’s equal	-61.4249	132.85	133.173	12.718	0.00109414
HiSSE: t0A=t0B, ε0A=ε0B, q0B1B=0, q1B0B=0, all other q’s equal	-58.466	130.932	131.541	10.8	0.00285471
HiSSE: t0A=t0B, ε’s equal, q0B1B=0, q1B0B=0, all other q’s equal	-58.4618	126.924	127.246	6.7917	0.0211813
HiSSE: t0A=t1A, ε0A=ε1A, q’s equal	-55.2529	124.506	125.114	4.3739	0.0709531
HiSSE: t0A=t1A, ε’s equal, q’s equal	-55.066	120.132	120.454	0	0.63205
HiSSE: t0A=t1A, ε0A=ε1A, q0B1B=0, q1B0B=0, all other q’s equal	-62.4099	138.82	139.429	18.688	<0.001
HiSSE: t0A=t1A, ε’s equal, q0B1B=0, q1B0B=0, all other q’s equal	-62.6724	135.345	135.667	15.213	<0.001
CID-2: q’s equal	-61.6954	133.391	133.713	13.259	0.000834827
CID-4: q’s equal	-58.4894	134.979	135.968	14.8469	<0.001
CID-4: ε’s equal, q’s equal	-58.4411	128.882	129.336	8.7502	0.00795554
CID-2: ε’s, q’s equal	-61.7139	131.428	131.642	11.2959	0.00222781
Testing the influence of body size at a threshold of 12.5 g
model details	lnL	AIC	AICc	delta AIC	weights
HiSSE: q’s equal	-4.28117	26.5623	27.5513	15.144	<0.001
HiSSE: ε’s equal, q’s equal	-12.7414	37.4829	37.9369	26.0645	<0.001
HiSSE: t0A=t1A=t0B, ε0A=ε1A=ε0B, q’s equal	-20.5211	51.0422	51.3648	39.6238	<0.001
HiSSE: t0A=t1A=t0B, ε’s equal, q’s equal	-20.521	49.042	49.2559	37.6236	<0.001
HiSSE: q0B1B=0, q1B0B=0, all other q’s equal	0.886045	16.2279	17.2169	4.80957	0.0826836
HiSSE: ε’s equal, q0B1B=0, q1B0B=0, all other q’s equal	0.29083	11.4183	11.8724	0	0.915808
HiSSE: t0A=t1A=t0B, ε0A=ε1A=ε0B, q0B1B=0,q1B0B=0, all other q’s equal	-19.621	49.2421	49.5646	37.8237	<0.001
HiSSE: t0A=t1A=t0B, ε’s equal, q0B1B=0, q1B0B=0, all other q’s equal	-19.621	47.2419	47.4558	35.8236	<0.001
HiSSE: t0A=t0B, ε0A=ε0B, q’s equal	-19.6651	53.3302	53.9389	41.9118	<0.001
HiSSE: t0A=t0B, ε’s equal, q’s equal	-20.3851	50.7701	51.0927	39.3518	<0.001
HiSSE: t0A=t0B, ε0A=ε0B, q0B1B=0, q1B0B=0, all other q’s equal	-7.6498	29.2996	29.9083	17.8813	<0.001
HiSSE: t0A=t0B, ε’s equal, q0B1B=0, q1B0B=0, all other q’s equal	-7.64314	25.2863	25.6089	13.868	0.000892108
HiSSE: t0A=t1A, ε0A=ε1A, q’s equal	-18.0758	50.1516	50.7603	38.7333	<0.001
HiSSE: t0A=t1A, ε’s equal, q’s equal	-18.0775	46.155	46.4776	34.7367	<0.001
HiSSE: t0A=t1A, ε0A=ε1A, q0B1B=0, q1B0B=0, all other q’s equal	-15.3788	44.7577	45.3664	33.3393	<0.001
HiSSE: t0A=t1A, ε’s equal, q0B1B=0, q1B0B=0, all other q’s equal	-13.6815	37.3631	37.6857	25.9447	<0.001
CID-2: q’s equal	-18.1084	46.2169	46.5395	34.7985	<0.001
CID-4: q’s equal	-10.4615	38.923	39.9121	27.5047	<0.001
CID-4: ε’s equal, q’s equal	-10.4616	32.9233	33.3773	21.5049	<0.001
CID-2: ε’s, q’s equal	-18.1093	44.2185	44.4324	32.8002	<0.001
Testing the influence of body size at a threshold of 15 g
model details	lnL	AIC	AICc	delta AIC	weights
HiSSE: q’s equal	0.169893	17.6602	18.6492	16.6725	<0.001
HiSSE: ε’s equal, q’s equal	1.14219	9.71562	10.1697	8.7279	0.0104222
HiSSE: t0A=t1A=t0B, ε0A=ε1A=ε0B, q’s equal	-2.82944	15.6589	15.9815	14.6712	0.000533821
HiSSE: t0A=t1A=t0B, ε’s equal, q’s equal	-2.82943	13.6589	13.8728	12.6711	0.00145109
HiSSE: q0B1B=0, q1B0B=0, all other q’s equal	0.627631	16.7447	17.7338	15.757	<0.001
HiSSE: ε’s equal, q0B1B=0, q1B0B=0, all other q’s equal	0.627764	10.7445	11.1985	9.75676	0.00623083
HiSSE: t0A=t1A=t0B, ε0A=ε1A=ε0B, q0B1B=0,q1B0B=0, all other q’s equal	-2.65913	15.3183	15.6408	14.3305	0.000632936
HiSSE: t0A=t1A=t0B, ε’s equal, q0B1B=0, q1B0B=0, all other q’s equal	-2.65915	13.3183	13.5322	12.3306	0.00172046
HiSSE: t0A=t0B, ε0A=ε0B, q’s equal	-2.71407	19.4281	20.0368	18.4404	<0.001
HiSSE: t0A=t0B, ε’s equal, q’s equal	-2.71408	15.4282	15.7507	14.4404	0.000599098
HiSSE: t0A=t0B, ε0A=ε0B, q0B1B=0, q1B0B=0, all other q’s equal	-2.63184	19.2637	19.8724	18.276	<0.001
HiSSE: t0A=t0B, ε’s equal, q0B1B=0, q1B0B=0, all other q’s equal	-2.63185	15.2637	15.5863	14.276	0.000650437
HiSSE: t0A=t1A, ε0A=ε1A, q’s equal	-0.559125	15.1182	15.727	14.1305	0.000699506
HiSSE: t0A=t1A, ε’s equal, q’s equal	-0.559119	11.1182	11.4408	10.1305	0.00516872
HiSSE: t0A=t1A, ε0A=ε1A, q0B1B=0, q1B0B=0, all other q’s equal	0.23933	13.5213	14.13	12.5336	0.00155438
HiSSE: t0A=t1A, ε’s equal, q0B1B=0, q1B0B=0, all other q’s equal	0.239369	9.52126	9.84384	8.53355	0.0114858
CID-2: q’s equal	-0.573397	11.1468	11.4694	10.1591	0.00509546
CID-4: q’s equal	6.58892	4.82216	5.81117	3.83445	0.120381
CID-4: ε’s equal, q’s equal	5.50614	0.987713	1.44177	0	0.81884
CID-2: ε’s, q’s equal	-0.57337	9.14674	9.36064	8.15903	0.0138512
Testing the influence of body size at a threshold of 20 g
model details	lnL	AIC	AICc	delta AIC	weights
HiSSE: q’s equal	-3.17761	24.3552	25.3442	20.32	<0.001
HiSSE: ε’s equal, q’s equal	-3.17756	18.3551	18.8092	14.3199	0.000743496
HiSSE: t0A=t1A=t0B, ε0A=ε1A=ε0B, q’s equal	-6.0845	22.169	22.4916	18.1337	<0.001
HiSSE: t0A=t1A=t0B, ε’s equal, q’s equal	-6.08485	20.1697	20.3836	16.1344	<0.001
HiSSE: q0B1B=0, q1B0B=0, all other q’s equal	-0.493366	18.9867	19.9757	14.9515	0.000542161
HiSSE: ε’s equal, q0B1B=0, q1B0B=0, all other q’s equal	-0.493412	12.9868	13.4409	8.95155	0.0108891
HiSSE: t0A=t1A=t0B, ε0A=ε1A=ε0B, q0B1B=0,q1B0B=0, all other q’s equal	-5.06072	20.1214	20.444	16.0862	<0.001
HiSSE: t0A=t1A=t0B, ε’s equal, q0B1B=0, q1B0B=0, all other q’s equal	-5.06073	18.1215	18.3354	14.0862	0.00083564
HiSSE: t0A=t0B, ε0A=ε0B, q’s equal	-6.08308	26.1662	26.7749	22.1309	<0.001
HiSSE: t0A=t0B, ε’s equal, q’s equal	-6.0832	22.1664	22.489	18.1311	<0.001
HiSSE: t0A=t0B, ε0A=ε0B, q0B1B=0, q1B0B=0, all other q’s equal	-4.99555	23.9911	24.5998	19.9558	<0.001
HiSSE: t0A=t0B, ε’s equal, q0B1B=0, q1B0B=0, all other q’s equal	-3.52231	17.0446	17.3672	13.0094	0.0014317
HiSSE: t0A=t1A, ε0A=ε1A, q’s equal	-3.52252	21.045	21.6537	17.0098	<0.001
HiSSE: t0A=t1A, ε’s equal, q’s equal	-3.52231	17.0446	17.3672	13.0094	0.0014317
HiSSE: t0A=t1A, ε0A=ε1A, q0B1B=0, q1B0B=0, all other q’s equal	-3.10892	20.2178	20.8265	16.1826	<0.001
HiSSE: t0A=t1A, ε’s equal, q0B1B=0, q1B0B=0, all other q’s equal	-3.10756	16.2151	16.5377	12.1799	0.00216758
CID-2: q’s equal	-3.52323	17.0465	17.3691	13.0112	0.00143038
CID-4: q’s equal	3.03536	11.9293	12.9183	7.89402	0.018477
CID-4: ε’s equal, q’s equal	3.98237	4.03527	4.48932	0	0.956747
CID-2: ε’s, q’s equal	-3.52321	15.0464	15.2603	11.0112	0.00388825

[truncated: 4 more sheets: Table S10 - HiSSE MCMCtree, Table S11 - Trait dataset, Table S12 - Accession table, Table S13 - Simulated occ data]
